# Supplementary material for: Alarm Fatigue and Nursing Performance Among Hospital Nurses in South Korea: A Cross-Sectional Study of Indirect Association Through Perceived Stress and Moderating Role of Patient Safety Culture
Source: Healthcare (Basel). 2026 Jun 10;14(12):1650. doi: 10.3390/healthcare14121650 (PMC13299418; doi:10.3390/healthcare14121650)
Supplement: Supplementary file 1 [file healthcare-14-01650-s001.zip]

Archive with 1 entries (1 files):
- healthcare-4268904-supplementary.pdf
